# Supplementary material for: Chlorination of Clothianidin During Disinfection: Kinetics, Pathways, and Toxicity
Source: Toxics. 2026 May 22;14(6):453. doi: 10.3390/toxics14060453 (PMC13306777; doi:10.3390/toxics14060453)
Supplement: Supplementary file 1 [file toxics-14-00453-s001.zip]

Archive with 1 entries (1 files):
- toxics-4266080-supplementary.pdf
